# Supplementary material for: Analysis of spiking synchrony in visual cortex reveals distinct types of top-down modulation signals for spatial and object-based attention
Source: PLoS Comput Biol. 2021 Mar 25;17(3):e1008829. doi: 10.1371/journal.pcbi.1008829 (PMC8023487; doi:10.1371/journal.pcbi.1008829)
Supplement: S1 Code — (ZIP) [file pcbi.1008829.s003.zip]

Archive with 8 entries (7 files):
- CodesPLOSCB/
- CodesPLOSCB/my_poisson.h
- CodesPLOSCB/simulation.c
- CodesPLOSCB/connection.h
- CodesPLOSCB/my_lif.h
- CodesPLOSCB/files.h
- CodesPLOSCB/lif.h
- CodesPLOSCB/poisson.h
