# Supplementary material for: Analysis of spiking synchrony in visual cortex reveals distinct types of top-down modulation signals for spatial and object-based attention
Source: PLoS Comput Biol. 2021 Mar 25;17(3):e1008829. doi: 10.1371/journal.pcbi.1008829 (PMC8023487; doi:10.1371/journal.pcbi.1008829)
Supplement: S1 Code — (ZIP) [file pcbi.1008829.s003.zip › CodesPLOSCB/my_poisson.h]

int poisson_fire(double rates, double dt);
void update_poisson(struct POISSON *poisson_out, struct POISSON *poisson_in, int id, double dt);

double x_prime_tau(double x, double spike, double tau);
double s_prime_tau(double s, double x, double alpha, double tau);

int len(double *a);


int poisson_fire(double rates, double dt){
  int fire;

  if(((rand()%100000)/100000.) < rates*dt*0.001)
    fire = 1;
  else fire = 0;
  
  return fire;
}

void update_poisson(struct POISSON *poisson_out, struct POISSON *poisson_in, 
		    int id, double dt){
  double pre_spike_time0 = (poisson_in+id)->spike_time[0];
  double pre_spike_time1 = (poisson_in+id)->spike_time[1];
  double pre_spike_time2 = (poisson_in+id)->spike_time[2];
  double pre_spike_time3 = (poisson_in+id)->spike_time[3];
  double pre_spike_time4 = (poisson_in+id)->spike_time[4];
  double biologicaltime;
  int i;
  
  biologicaltime = ((poisson_in+id)->biologicaltime)+dt;
  poisson_out->biologicaltime = biologicaltime;
  
  if(poisson_fire((poisson_in+id)->rate,dt) == 1){
    poisson_out->spike_time[4] = pre_spike_time3;
    poisson_out->spike_time[3] = pre_spike_time2;
    poisson_out->spike_time[2] = pre_spike_time1;
    poisson_out->spike_time[1] = pre_spike_time0;
    poisson_out->spike_time[0] = biologicaltime;
    poisson_out->spike = 1;
  }else{
    poisson_out->spike = 0;
  }
}

double x_prime_tau(double x, double spike, double tau){
  return spike - x/tau;
}

double s_prime_tau(double s, double x, double alpha, double tau){
  return alpha*x*(1.0-s)-s/tau;
}

int len(double *a){
  int length = 0;

  for(length = 0;;length++){
    if(*(a+length) < 0)break;
  }

  return length;
}
