# Supplementary material for: Analysis of spiking synchrony in visual cortex reveals distinct types of top-down modulation signals for spatial and object-based attention
Source: PLoS Comput Biol. 2021 Mar 25;17(3):e1008829. doi: 10.1371/journal.pcbi.1008829 (PMC8023487; doi:10.1371/journal.pcbi.1008829)
Supplement: S1 Code — (ZIP) [file pcbi.1008829.s003.zip › CodesPLOSCB/simulation.c]

/*
  Simulation codes for grouping model for PLOS CB
 
  by Nobuhiko Wagatsuma (Toho Univ)
  April/13/2018
*/

#include <stdio.h>
#include <stdlib.h>
#include <string.h>
#include <math.h>
#include <time.h>

#include "lif.h"
#include "poisson.h"
#include "my_poisson.h"
#include "connection.h"
#include "my_lif.h"
#include "files.h"

#define VISE 200.
#define NLIF 4
#define NPOISSON 8
#define G1 0.8
#define G2 0.5

void lif_spike(struct LIF_pattern *lif, double time);

int *total_neurons = 0;
int *num_lif = 0;
int *num_poisson = 0;

struct LIF_pattern *lif;
struct POISSON *poisson;
struct LIF_pattern *ebo1,*ebo2,*ebo3,*ebo4;
struct LIF_pattern *inh1,*inh2,*inh3,*inh4;
struct POISSON *g1,*g2,*g3,*gsp;
struct POISSON *vie1,*vie2,*vie3,*vie4;


int main(int argc,char **argv)
{
  int i,j,count = 0;
  double pre_spike,biotime = 0.0;
  double jweight_e = 140.0;
  double gampa_e = 0.104;
  double gnmda_e = 0.327;
  double gampa_ext_e = 0.104;//2.08;
  double gnmda_ext_e = 0.327*G1;//19.62;
  double dt = 0.1;
  double rate_vis_e1,rate_vis_e2,rate_vis_e3,rate_vis_e4;
  double rate_vis_i1,rate_vis_i2,rate_vis_i3,rate_vis_i4;
  double rate_g1,rate_g2,rate_g3,rate_gsp;
  int iteration = 202.0*1000/dt;
  
  char *filenames_lif[NLIF] = {"spike_ebo1.data","spike_ebo2.data","spike_ebo3.data","spike_ebo4.data"};
  char *filenames_poisson[NPOISSON] = {"poisson1e.data","poisson2e.data","poisson3e.data","poisson4e.data",
				       "poissonG1.data","poissonG2.data","poissonG3.data","poissonGsp.data"};

  rate_vis_e1 = VISE;
  rate_vis_e2 = VISE;
  rate_vis_e3 = VISE;
  rate_vis_e4 = VISE;
  rate_g1 = 60;
  rate_g2 = 2.5;
  rate_g3 = 2.5;
  rate_gsp = 15.0;
  

  srand((unsigned)time(NULL));

  total_neurons = (int *)malloc(sizeof(int));
  num_lif = (int *)malloc(sizeof(int));
  num_poisson = (int *)malloc(sizeof(int));

  poisson = create_poisson(NPOISSON,num_poisson,total_neurons,100.);
  lif = create_lif_pattern(NLIF,num_lif,total_neurons,500.,-60.,-50.,-70.,2.,20.,0.1);

  ebo1 = subpopulation_lif(1,num_lif,lif);
  ebo2 = subpopulation_lif(1,num_lif,lif);
  ebo3 = subpopulation_lif(1,num_lif,lif);
  ebo4 = subpopulation_lif(1,num_lif,lif);

  vie1 = subpopulation_poisson(1,num_poisson,poisson);
  vie2 = subpopulation_poisson(1,num_poisson,poisson);
  vie3 = subpopulation_poisson(1,num_poisson,poisson);
  vie4 = subpopulation_poisson(1,num_poisson,poisson);
  
  g1 = subpopulation_poisson(1,num_poisson,poisson);
  g2 = subpopulation_poisson(1,num_poisson,poisson);
  g3 = subpopulation_poisson(1,num_poisson,poisson);
  gsp = subpopulation_poisson(1,num_poisson,poisson);

  for(i=0;i<*num_lif;i++){
    if(i>=4)init_lif_i((lif+i));
    else init_lif_e((lif+i));
  }

  vie1->rate = rate_vis_e1;
  vie2->rate = rate_vis_e2;
  vie3->rate = rate_vis_e3;
  vie4->rate = rate_vis_e4;
  g1->rate = rate_g1;
  g2->rate = rate_g2;
  g3->rate = rate_g3;
  gsp->rate = rate_gsp;

  printf("make connections\n");

  /*connection from visual inputs to lif neurons*/
  make_connection_external(ebo1,vie1,jweight_e,gampa_ext_e,2.0,0.1,0.0,gnmda_ext_e,80.0,2.0,0.1);
  make_connection_external(ebo2,vie2,jweight_e,gampa_ext_e,2.0,0.1,0.0,gnmda_ext_e,80.0,2.0,0.1);
  make_connection_external(ebo3,vie3,jweight_e,gampa_ext_e,2.0,0.1,0.0,gnmda_ext_e,80.0,2.0,0.1);
  make_connection_external(ebo4,vie4,jweight_e,gampa_ext_e,2.0,0.1,0.0,gnmda_ext_e,80.0,2.0,0.1);

  /*connection from Group neuron to excitatory bo neurons*/
  // Grouping cell to ebo cells
  make_connection_external(ebo1,g1,0.0,gampa_ext_e,2.0,0.1,jweight_e,gnmda_ext_e,80.0,2.0,0.1);
  make_connection_external(ebo2,g1,0.0,gampa_ext_e,2.0,0.1,jweight_e,gnmda_ext_e,80.0,2.0,0.1);
  make_connection_external(ebo3,g2,0.0,gampa_ext_e,2.0,0.1,jweight_e,gnmda_ext_e,80.0,2.0,0.1);
  make_connection_external(ebo4,g3,0.0,gampa_ext_e,2.0,0.1,jweight_e,gnmda_ext_e,80.0,2.0,0.1);
  make_connection_external(ebo1,gsp,0.0,gampa_ext_e,2.0,0.1,jweight_e*G2,gnmda_ext_e,80.0,2.0,0.1);
  make_connection_external(ebo2,gsp,0.0,gampa_ext_e,2.0,0.1,jweight_e*G2,gnmda_ext_e,80.0,2.0,0.1);
  make_connection_external(ebo3,gsp,0.0,gampa_ext_e,2.0,0.1,jweight_e*G2,gnmda_ext_e,80.0,2.0,0.1);
  make_connection_external(ebo4,gsp,0.0,gampa_ext_e,2.0,0.1,jweight_e*G2,gnmda_ext_e,80.0,2.0,0.1);

  /* Run simulations of the model */
  
  printf("Run Simulation \n");
  for(i=0;i<iteration;i++){
    biotime += dt;

    if((i+1)%(500000) == 0)printf("biological time %lfms\n",biotime);
    
  
    for(j=0;j<*num_poisson;j++){
      update_poisson(poisson+j,poisson,j,dt);
      record_spike_poisson(poisson+j,filenames_poisson[j]);
    }
    
    for(j=0;j<*num_lif;j++){
      update_lif_p(lif+j,lif,poisson,dt);
      record_spiketime(lif+j,filenames_lif[j]);
    }
  }
  printf("Done Simulation \n");
  
  free(total_neurons);
  free(num_lif);
  free(num_poisson);
  free(lif);
  free(poisson);

  return 0;
}

void lif_spike(struct LIF_pattern *lif, double time){
  (lif)->spike_time[4] = (lif)->spike_time[3];
  (lif)->spike_time[3] = (lif)->spike_time[2];
  (lif)->spike_time[2] = (lif)->spike_time[1];
  (lif)->spike_time[1] = (lif)->spike_time[0];
  (lif)->spike_time[0] = time;
}
