# Supplementary material for: Analysis of spiking synchrony in visual cortex reveals distinct types of top-down modulation signals for spatial and object-based attention
Source: PLoS Comput Biol. 2021 Mar 25;17(3):e1008829. doi: 10.1371/journal.pcbi.1008829 (PMC8023487; doi:10.1371/journal.pcbi.1008829)
Supplement: S1 Code — (ZIP) [file pcbi.1008829.s003.zip › CodesPLOSCB/connection.h]

void make_connection_external(struct LIF_pattern *post_neuron,
			      struct POISSON *pre_neuron,
			      double w_ampa_ext, double g_ampa_ext, double t_ampa_ext, double d_ampa_ext,
			      double w_nmda_ext, double g_nmda_ext, double t_nmda_decay_ext, double t_nmda_rise_ext, double d_nmda_ext);

void make_connection_external(struct LIF_pattern *post_neuron,
			      struct POISSON *pre_neuron,
			      double w_ampa_ext, double g_ampa_ext, double t_ampa_ext, double d_ampa_ext,
			      double w_nmda_ext, double g_nmda_ext, double t_nmda_decay_ext, double t_nmda_rise_ext, double d_nmda_ext){
  int pre_neuron_id = pre_neuron->group_id;
  int *buf_connection;
  double *buf_weight,*buf_tau,*buf_s,*buf_x,*buf_g,*buf_delay,*buf_tau_;
  
  //external ampa synaptic connections 
  if(post_neuron->connection_ampa_ext == NULL){
    //memory allocation for external ampa synaptic connection
    post_neuron->connection_ampa_ext = (int *)malloc(1*sizeof(int));
    post_neuron->syn_weight_ampa_ext = (double *)malloc(1*sizeof(double)); 
    post_neuron->gampa_ext = (double *)malloc(1*sizeof(double)); 
    post_neuron->sampa_ext = (double *)malloc(1*sizeof(double)); 
    post_neuron->tau_ampa_ext = (double *)malloc(1*sizeof(double)); 
    post_neuron->delay_ampa_ext = (double *)malloc(1*sizeof(double)); 
    //make connection for external ampa synaptic connection
    post_neuron->synapse_ampa_ext = (post_neuron->synapse_ampa_ext)+1;
    post_neuron->connection_ampa_ext[0] = pre_neuron_id; 
    post_neuron->syn_weight_ampa_ext[0] = w_ampa_ext;
    post_neuron->gampa_ext[0] = g_ampa_ext;
    post_neuron->sampa_ext[0] = 0.0; 
    post_neuron->tau_ampa_ext[0] = t_ampa_ext;
    post_neuron->delay_ampa_ext[0] = d_ampa_ext; 
  }else{//the post neuron has already had external ampa synaptic connection:
    post_neuron->synapse_ampa_ext = (post_neuron->synapse_ampa_ext)+1; 
    //memory reallocation for adding external synaptic connections
    buf_connection = (int *)realloc(post_neuron->connection_ampa_ext,post_neuron->synapse_ampa_ext*sizeof(int));
    buf_weight = (double *)realloc(post_neuron->syn_weight_ampa_ext,post_neuron->synapse_ampa_ext*sizeof(double));
    buf_g = (double *)realloc(post_neuron->gampa_ext,post_neuron->synapse_ampa_ext*sizeof(double));
    buf_s = (double *)realloc(post_neuron->sampa_ext,post_neuron->synapse_ampa_ext*sizeof(double));
    buf_tau = (double *)realloc(post_neuron->tau_ampa_ext,post_neuron->synapse_ampa_ext*sizeof(double));
    buf_delay = (double *)realloc(post_neuron->delay_ampa_ext,post_neuron->synapse_ampa_ext*sizeof(double));
    // add connection for external ampa synaptic connection
    post_neuron->connection_ampa_ext = buf_connection;
    post_neuron->syn_weight_ampa_ext = buf_weight;
    post_neuron->gampa_ext = buf_g;
    post_neuron->sampa_ext = buf_s;
    post_neuron->tau_ampa_ext = buf_tau;
    post_neuron->delay_ampa_ext = buf_delay;
    post_neuron->connection_ampa_ext[(post_neuron->synapse_ampa_ext)-1] = pre_neuron_id;
    post_neuron->syn_weight_ampa_ext[(post_neuron->synapse_ampa_ext)-1] = w_ampa_ext;
    post_neuron->gampa_ext[(post_neuron->synapse_ampa_ext)-1] = g_ampa_ext;
    post_neuron->sampa_ext[(post_neuron->synapse_ampa_ext)-1] = 0.0;
    post_neuron->tau_ampa_ext[(post_neuron->synapse_ampa_ext)-1] = t_ampa_ext;
    post_neuron->delay_ampa_ext[(post_neuron->synapse_ampa_ext)-1] = d_ampa_ext;
  }
  
  //external nmda synaptic connections 
  if(post_neuron->connection_nmda_ext == NULL){
    //memory allocation for external nmda synaptic connection
    post_neuron->connection_nmda_ext = (int *)malloc(1*sizeof(int));
    post_neuron->syn_weight_nmda_ext = (double *)malloc(1*sizeof(double));
    post_neuron->gnmda_ext = (double *)malloc(1*sizeof(double));
    post_neuron->snmda_ext = (double *)malloc(1*sizeof(double));
    post_neuron->xnmda_ext = (double *)malloc(1*sizeof(double)); 
    post_neuron->tau_nmda_ext_decay = (double *)malloc(1*sizeof(double));
    post_neuron->tau_nmda_ext_rise = (double *)malloc(1*sizeof(double));
    post_neuron->delay_nmda_ext = (double *)malloc(1*sizeof(double));
    //make connection for external nmda synaptic connection
    post_neuron->synapse_nmda_ext = (post_neuron->synapse_nmda_ext)+1;
    post_neuron->connection_nmda_ext[0] = pre_neuron_id;
    post_neuron->syn_weight_nmda_ext[0] = w_nmda_ext;
    post_neuron->gnmda_ext[0] = g_nmda_ext;
    post_neuron->snmda_ext[0] = 0.0; 
    post_neuron->xnmda_ext[0] = 0.0;
    post_neuron->tau_nmda_ext_decay[0] = t_nmda_decay_ext;
    post_neuron->tau_nmda_ext_rise[0] = t_nmda_rise_ext;
    post_neuron->delay_nmda_ext[0] = d_nmda_ext;
  }else{//the post neuron has already had external nmda synaptic connection:
    post_neuron->synapse_nmda_ext = (post_neuron->synapse_nmda_ext)+1;
    //memory reallocation for adding external nmda synaptic connections
    buf_connection = (int *)realloc(post_neuron->connection_nmda_ext,post_neuron->synapse_nmda_ext*sizeof(int));
    buf_weight = (double *)realloc(post_neuron->syn_weight_nmda_ext,post_neuron->synapse_nmda_ext*sizeof(double));
    buf_g = (double *)realloc(post_neuron->gnmda_ext,post_neuron->synapse_nmda_ext*sizeof(double));
    buf_s = (double *)realloc(post_neuron->snmda_ext,post_neuron->synapse_nmda_ext*sizeof(double));
    buf_x = (double *)realloc(post_neuron->xnmda_ext,post_neuron->synapse_nmda_ext*sizeof(double));
    buf_tau = (double *)realloc(post_neuron->tau_nmda_ext_decay,post_neuron->synapse_nmda_ext*sizeof(double));
    buf_tau_ = (double *)realloc(post_neuron->tau_nmda_ext_rise,post_neuron->synapse_nmda_ext*sizeof(double));
    buf_delay = (double *)realloc(post_neuron->delay_nmda_ext,post_neuron->synapse_nmda_ext*sizeof(double));
    // add connection for external nmda synaptic connection
    post_neuron->connection_nmda_ext = buf_connection;
    post_neuron->syn_weight_nmda_ext = buf_weight;
    post_neuron->gnmda_ext = buf_g;
    post_neuron->snmda_ext = buf_s;
    post_neuron->xnmda_ext = buf_x;
    post_neuron->tau_nmda_ext_decay = buf_tau;
    post_neuron->tau_nmda_ext_rise = buf_tau_;
    post_neuron->delay_nmda_ext = buf_delay;
    post_neuron->connection_nmda_ext[(post_neuron->synapse_nmda_ext)-1] = pre_neuron_id;
    post_neuron->syn_weight_nmda_ext[(post_neuron->synapse_nmda_ext)-1] = w_nmda_ext;
    post_neuron->gnmda_ext[(post_neuron->synapse_nmda_ext)-1] = g_nmda_ext;
    post_neuron->snmda_ext[(post_neuron->synapse_nmda_ext)-1] = 0.0;
    post_neuron->xnmda_ext[(post_neuron->synapse_nmda_ext)-1] = 0.0;
    post_neuron->tau_nmda_ext_decay[(post_neuron->synapse_nmda_ext)-1] = t_nmda_decay_ext;
    post_neuron->tau_nmda_ext_rise[(post_neuron->synapse_nmda_ext)-1] = t_nmda_rise_ext;
    post_neuron->delay_nmda_ext[(post_neuron->synapse_nmda_ext)-1] = d_nmda_ext;
  }
}
