# Supplementary material for: Analysis of spiking synchrony in visual cortex reveals distinct types of top-down modulation signals for spatial and object-based attention
Source: PLoS Comput Biol. 2021 Mar 25;17(3):e1008829. doi: 10.1371/journal.pcbi.1008829 (PMC8023487; doi:10.1371/journal.pcbi.1008829)
Supplement: S1 Code — (ZIP) [file pcbi.1008829.s003.zip › CodesPLOSCB/my_lif.h]

void init_lif_p(struct LIF_pattern *lif);
void init_lif_e(struct LIF_pattern *lif);
void init_lif_i(struct LIF_pattern *lif);
void update_lif_p(struct LIF_pattern *lif, struct LIF_pattern *lif_pop, struct POISSON *poisson, double dt);

double V_prime_tau(double V, double El, double Current, double Cm, double tau);
double s_syn_prime_tau(double s, double spike, double tau);
double snmda_prime_tau(double s, double x, double alpha, double tau);
double voltDependent_NMDA(double V, double E, double Mg, double gnmda);
double voltIndependent(double V, double E, double g);

double my_round(double val);

void init_lif_e(struct LIF_pattern *lif){
  lif->tau_m = 20.0;
  lif->Cm = 500.0;
  lif->tau_ref = 2.0;
  lif->V[0] = lif->V_thresh + (lif->V_reset - lif->V_thresh)*(double)rand()/((double)RAND_MAX+1);
}

void init_lif_i(struct LIF_pattern *lif){
  lif->tau_m = 10.0;
  lif->Cm = 200.0;
  lif->tau_ref = 1.0;
  lif->V[0] = lif->V_thresh + (lif->V_reset - lif->V_thresh)*(double)rand()/((double)RAND_MAX+1);
}


void update_lif_p(struct LIF_pattern *lif, struct LIF_pattern *lif_pop, struct POISSON *poisson, double dt){
  double hdt = dt/2.0;
  double DT = dt/6.0;
  double V = lif->V[0];
  double tau_ref = lif->tau_ref;
  double tau_m = lif->tau_m;
  double Cm = lif->Cm;
  double V_reset = lif->V_reset;
  double V_thresh = lif->V_thresh;
  double El = lif->E;
  double V_E = lif->V_E;
  double V_I = lif->V_I;
  double prespike_time = lif->spike_time[0];
  double updata_biologicaltime = lif->biologicaltime+dt;
  double biologicaltime = lif->biologicaltime;
  double dV1,dV2,dV3,dV4,updata_V; 
  double dsampa1,dsampa2,dsampa3,dsampa4,updata_sampa; 
  double dsgaba1,dsgaba2,dsgaba3,dsgaba4,updata_sgaba; 
  double dsnmda1,dsnmda2,dsnmda3,dsnmda4,updata_snmda; 
  double dxnmda1,dxnmda2,dxnmda3,dxnmda4,updata_xnmda; 
  double delay_ampa,delay_gaba,delay_nmda; //parameters for delay
  double Ip, Iampa = 0.0, Igaba = 0.0, Inmda = 0.0, sampa = 0.0, sgaba = 0.0, snmda = 0.0;
  double Mg = 1.0;
  int synapse_ampa = lif->synapse_ampa, synapse_gaba = lif->synapse_gaba, synapse_nmda = lif->synapse_nmda;

  double pre_spike, delt_func, ref_periods;
  double alpha = 0.5;
  int pre_lif, pre_poisson,int_biotime;
  int i,j;

  int synapse_ampa_ext = lif->synapse_ampa_ext, synapse_nmda_ext = lif->synapse_nmda_ext;
  double dsampa1_ext,dsampa2_ext,dsampa3_ext,dsampa4_ext,updata_sampa_ext;
  double dsnmda1_ext,dsnmda2_ext,dsnmda3_ext,dsnmda4_ext,updata_snmda_ext; 
  double dxnmda1_ext,dxnmda2_ext,dxnmda3_ext,dxnmda4_ext,updata_xnmda_ext; 
  double Iampa_ext = 0.0, Inmda_ext = 0.0, sampa_ext = 0.0, snmda_ext = 0.0;
  double delay_ampa_ext,delay_nmda_ext;

  char *filename = "test_current.data";

  updata_biologicaltime = my_round(updata_biologicaltime*1000.)/1000.;
  biologicaltime = my_round((lif->biologicaltime)*1000.)/1000.;
  ref_periods = (my_round(updata_biologicaltime*1000.0)/1000.0) - (my_round(prespike_time*1000.0)/1000.0 + my_round(tau_ref*1000.0)/1000.0);

  if(synapse_ampa_ext != 0){ 
    for(i=0;i<synapse_ampa_ext;i++){
      sampa_ext += (lif->syn_weight_ampa_ext[i])*(lif->sampa_ext[i]);
      delt_func = 0.0;
      updata_sampa_ext = 0.0;
      pre_poisson = lif->connection_ampa_ext[i];
      for(j=0;j<5;j++){
	pre_spike = my_round((poisson+pre_poisson)->spike_time[j]*10000.)/10000.;
	delay_ampa_ext = lif->delay_ampa_ext[i];
	if(( (int)(my_round(biologicaltime*10000.))-(int)(my_round(pre_spike*10000.))-(int)(my_round(delay_ampa_ext*10000.))  ) == 0){
	  delt_func = 1.0;
	  break;
	}else{
	  delt_func = 0.0;
	} 
      }
      dsampa1_ext = s_syn_prime_tau((lif->sampa_ext[i]),0.0,lif->tau_ampa_ext[i]);
      dsampa2_ext = s_syn_prime_tau((lif->sampa_ext[i])+(hdt*dsampa1_ext),0.0,lif->tau_ampa_ext[i]);
      dsampa3_ext = s_syn_prime_tau((lif->sampa_ext[i])+(hdt*dsampa2_ext),0.0,lif->tau_ampa_ext[i]);
      dsampa4_ext = s_syn_prime_tau((lif->sampa_ext[i])+(dt*dsampa3_ext),0.0,lif->tau_ampa_ext[i]);
      updata_sampa_ext = lif->sampa_ext[i] + delt_func + DT*(dsampa1_ext + 2 * dsampa2_ext + 2 * dsampa3_ext + dsampa4_ext);      
      if(updata_sampa_ext < 0.0)
	updata_sampa_ext = 0.0;
      lif->sampa_ext[i] = updata_sampa_ext;
    }
    Iampa_ext = voltIndependent(V,V_E,lif->gampa_ext[0])*sampa_ext;
  } 
  
  if(synapse_nmda_ext != 0){ 
    for(i=0;i<synapse_nmda_ext;i++){
      snmda_ext += (lif->syn_weight_nmda_ext[i])*(lif->snmda_ext[i]);
      delt_func = 0.0;
      updata_snmda_ext = 0.0;
      updata_xnmda_ext = 0.0;
      pre_poisson = lif->connection_nmda_ext[i];
      for(j=0;j<5;j++){
	pre_spike = my_round((poisson+pre_poisson)->spike_time[j]*10000.)/10000.;
	delay_nmda_ext = lif->delay_nmda_ext[i];
	if( ((int)(my_round(biologicaltime*10000.))-(int)(my_round(pre_spike*10000.))-(int)(my_round(delay_nmda_ext*10000.)) ) == 0){
	  delt_func = 1.0;
	  break;
	}else{
	  delt_func = 0.0;
	} 
      }

      dxnmda1_ext = s_syn_prime_tau(lif->xnmda_ext[i],0.0,lif->tau_nmda_ext_rise[i]);
      dxnmda2_ext = s_syn_prime_tau(lif->xnmda_ext[i]+(hdt*dxnmda1_ext),0.0,lif->tau_nmda_ext_rise[i]);
      dxnmda3_ext = s_syn_prime_tau(lif->xnmda_ext[i]+(hdt*dxnmda2_ext),0.0,lif->tau_nmda_ext_rise[i]);
      dxnmda4_ext = s_syn_prime_tau(lif->xnmda_ext[i]+(dt*dxnmda3_ext),0.0,lif->tau_nmda_ext_rise[i]);
      updata_xnmda_ext = lif->xnmda_ext[i] + delt_func + DT*(dxnmda1_ext + 2 * dxnmda2_ext + 2 * dxnmda3_ext + dxnmda4_ext);
      if(updata_xnmda_ext < 0.0)
	updata_xnmda_ext = 0.0;
      
      dsnmda1_ext = snmda_prime_tau((lif->snmda_ext[i]),(lif->xnmda_ext[i]),alpha,lif->tau_nmda_ext_decay[i]);
      dsnmda2_ext = snmda_prime_tau((lif->snmda_ext[i])+(hdt*dsnmda1_ext),(lif->xnmda_ext[i]),alpha,lif->tau_nmda_ext_decay[i]);
      dsnmda3_ext = snmda_prime_tau((lif->snmda_ext[i])+(hdt*dsnmda2_ext),(lif->xnmda_ext[i]),alpha,lif->tau_nmda_ext_decay[i]);
      dsnmda4_ext = snmda_prime_tau((lif->snmda_ext[i])+(dt*dsnmda3_ext),(lif->xnmda_ext[i]),alpha,lif->tau_nmda_ext_decay[i]);
      updata_snmda_ext = lif->snmda_ext[i] + DT*(dsnmda1_ext + 2 * dsnmda2_ext + 2 * dsnmda3_ext + dsnmda4_ext);
      
      if(updata_snmda_ext < 0.0)
	updata_snmda_ext = 0.0;
      lif->xnmda_ext[i] = updata_xnmda_ext;
      lif->snmda_ext[i] = updata_snmda_ext;
    }

    Inmda_ext = voltDependent_NMDA(V,V_E,Mg,lif->gnmda_ext[0])*snmda_ext;
  } 
  
  if(synapse_ampa != 0){ 
    for(i=0;i<synapse_ampa;i++){
      sampa += (lif->syn_weight_ampa[i])*(lif->sampa[i]);
      delt_func = 0.0;
      updata_sampa = 0.0;
      pre_lif = lif->connection_ampa[i];
      for(j=0;j<5;j++){
	pre_spike = my_round((lif_pop+pre_lif)->spike_time[j]*10000.)/10000.;
	delay_ampa = lif->delay_ampa[i];
	
	if(( (int)(my_round(biologicaltime*10000.))-(int)(my_round(pre_spike*10000.))-(int)(my_round(delay_ampa*10000.)) )   == 0){
	  delt_func = 1.0;
	  break;
	}else{
	  delt_func = 0.0;
	} 
      }
      dsampa1 = s_syn_prime_tau((lif->sampa[i]),0.0,lif->tau_ampa[i]);
      dsampa2 = s_syn_prime_tau((lif->sampa[i])+(hdt*dsampa1),0.0,lif->tau_ampa[i]);
      dsampa3 = s_syn_prime_tau((lif->sampa[i])+(hdt*dsampa2),0.0,lif->tau_ampa[i]);
      dsampa4 = s_syn_prime_tau((lif->sampa[i])+(dt*dsampa3),0.0,lif->tau_ampa[i]);
      updata_sampa = lif->sampa[i] + delt_func + DT*(dsampa1 + 2 * dsampa2 + 2 * dsampa3 + dsampa4);
      if(updata_sampa < 0.0)
	updata_sampa = 0.0;
      lif->sampa[i] = updata_sampa;
    } 
    Iampa = voltIndependent(V,V_E,lif->gampa[0])*sampa;
  } 

  if(synapse_gaba != 0){ 
    for(i=0;i<synapse_gaba;i++){
      sgaba += (lif->syn_weight_gaba[i])*(lif->sgaba[i]);
      delt_func = 0.0;
      updata_sgaba = 0.0;
      pre_lif = lif->connection_gaba[i];
      for(j=0;j<5;j++){
	pre_spike = my_round((lif_pop+pre_lif)->spike_time[j]*10000.)/10000.;
	delay_gaba = lif->delay_gaba[i];
	if(( (int)(my_round(biologicaltime*10000.))-(int)(my_round(pre_spike*10000.))-(int)(my_round(delay_gaba*10000.)) ) == 0){
	  delt_func = 1.0;
	  break;
	}else{
	  delt_func = 0.0;
	} 
      }
      dsgaba1 = s_syn_prime_tau((lif->sgaba[i]),0.0,lif->tau_gaba[i]);
      dsgaba2 = s_syn_prime_tau((lif->sgaba[i])+(hdt*dsgaba1),0.0,lif->tau_gaba[i]);
      dsgaba3 = s_syn_prime_tau((lif->sgaba[i])+(hdt*dsgaba2),0.0,lif->tau_gaba[i]);
      dsgaba4 = s_syn_prime_tau((lif->sgaba[i])+(dt*dsgaba3),0.0,lif->tau_gaba[i]);
      updata_sgaba = lif->sgaba[i] + delt_func + DT*(dsgaba1 + 2 * dsgaba2 + 2 * dsgaba3 + dsgaba4);
      if(updata_sgaba < 0.0)
	updata_sgaba = 0.0;
      lif->sgaba[i] = updata_sgaba;
    } 
    Igaba = voltIndependent(V,V_I,lif->ggaba[0])*sgaba;
  } 

  if(synapse_nmda != 0){ 
    for(i=0;i<synapse_nmda;i++){
      snmda += (lif->syn_weight_nmda[i])*(lif->snmda[i]);
      delt_func = 0.0;
      updata_snmda = 0.0;
      updata_xnmda = 0.0;
      pre_lif = lif->connection_nmda[i];
      for(j=0;j<5;j++){
	pre_spike = my_round((lif_pop+pre_lif)->spike_time[j]*10000.)/10000.;
	delay_nmda = lif->delay_nmda[i];
	if(( (int)(my_round(biologicaltime*10000.))-(int)(my_round(pre_spike*10000.))-(int)(my_round(delay_nmda*10000.)) ) == 0){
	  delt_func = 1.0;
	  break;
	}else{
	  delt_func = 0.0;
	} 
      }
      dxnmda1 = s_syn_prime_tau(lif->xnmda[i],0.0,lif->tau_nmda_rise[i]);
      dxnmda2 = s_syn_prime_tau(lif->xnmda[i]+(hdt*dxnmda1),0.0,lif->tau_nmda_rise[i]);
      dxnmda3 = s_syn_prime_tau(lif->xnmda[i]+(hdt*dxnmda2),0.0,lif->tau_nmda_rise[i]);
      dxnmda4 = s_syn_prime_tau(lif->xnmda[i]+(dt*dxnmda3),0.0,lif->tau_nmda_rise[i]);
      updata_xnmda = lif->xnmda[i] + delt_func + DT*(dxnmda1 + 2 * dxnmda2 + 2 * dxnmda3 + dxnmda4);
      if(updata_xnmda < 0.0)
	updata_xnmda = 0.0;

      dsnmda1 = snmda_prime_tau((lif->snmda[i]),(lif->xnmda[i]),alpha,lif->tau_nmda_decay[i]);
      dsnmda2 = snmda_prime_tau((lif->snmda[i])+(hdt*dsnmda1),(lif->xnmda[i]),alpha,lif->tau_nmda_decay[i]);
      dsnmda3 = snmda_prime_tau((lif->snmda[i])+(hdt*dsnmda2),(lif->xnmda[i]),alpha,lif->tau_nmda_decay[i]);
      dsnmda4 = snmda_prime_tau((lif->snmda[i])+(dt*dsnmda3),(lif->xnmda[i]),alpha,lif->tau_nmda_decay[i]);
      updata_snmda = lif->snmda[i] + DT*(dsnmda1 + 2 * dsnmda2 + 2 * dsnmda3 + dsnmda4);
      if(updata_snmda < 0.0)
	updata_snmda = 0.0;
      lif->xnmda[i] = updata_xnmda;
      lif->snmda[i] = updata_snmda;

    }
    Inmda = voltDependent_NMDA(V,V_E,Mg,lif->gnmda[0])*snmda;
  }

  Ip = Iampa + Inmda + Igaba + Iampa_ext + Inmda_ext;
  
  if(ref_periods > 0.0){
    dV1 = V_prime_tau(V,El,Ip,Cm,tau_m);
    dV2 = V_prime_tau(V+(hdt*dV1),El,Ip+hdt,Cm,tau_m);
    dV3 = V_prime_tau(V+(hdt*dV2),El,Ip+hdt,Cm,tau_m);
    dV4 = V_prime_tau(V+(dt*dV3),El,Ip+dt,Cm,tau_m);
    updata_V = V + DT*(dV1 + 2*dV2 + 2*dV3 + dV4);
    if(updata_V > V_thresh && lif->V[0] < V_thresh){ 
      lif->spike_time[4] = lif->spike_time[3];
      lif->spike_time[3] = lif->spike_time[2];
      lif->spike_time[2] = lif->spike_time[1];
      lif->spike_time[1] = lif->spike_time[0];
      lif->spike_time[0] = my_round(updata_biologicaltime*1000.)/1000.;
      lif->V[2] = lif->V[1];
      lif->V[1] = lif->V[0];
      lif->V[0] = V_reset;
    }else{
      lif->V[2] = lif->V[1];
      lif->V[1] = lif->V[0];
      lif->V[0] = updata_V;
    }
  }else{ 
    updata_V = lif->V[0];
    lif->V[2] = lif->V[1];
    lif->V[1] = lif->V[0];
    lif->V[0] = updata_V;
  }
  
  lif->biologicaltime = my_round(updata_biologicaltime*1000.)/1000.;
}

double s_syn_prime_tau(double s, double spike, double tau){
  return spike - s/tau;
}

double snmda_prime_tau(double s, double x, double alpha, double tau){
  return alpha*x*(1.0-s)-s/tau;
}

double V_prime_tau(double V, double El, double Current, double Cm, double tau){
  return -(V-El)/tau + (-Current)/Cm;
}

double voltDependent_NMDA(double V, double E, double Mg, double gnmda){
  return (gnmda*(V-E))/(1.0+Mg*(exp(-0.062*V)/3.57));
}


double voltIndependent(double V, double E, double g){
  return g*(V-E);
}

double my_round(double val){
  if(val - (double)(int)val < 0.5)  return (double)(int)val;           
  else return (double)(int)(val + 0.9); 
}
