# Supplementary material for: Analysis of spiking synchrony in visual cortex reveals distinct types of top-down modulation signals for spatial and object-based attention
Source: PLoS Comput Biol. 2021 Mar 25;17(3):e1008829. doi: 10.1371/journal.pcbi.1008829 (PMC8023487; doi:10.1371/journal.pcbi.1008829)
Supplement: S1 Code — (ZIP) [file pcbi.1008829.s003.zip › CodesPLOSCB/files.h]

void record_spike_poisson(struct POISSON *poisson, char *filename);
void record_spiketime(struct LIF_pattern *lif, char *filename);

double round_data(double val);

void record_spike_poisson(struct POISSON *poisson, char *filename){
  FILE *fp;

  fp = fopen(filename,"a");

  if(poisson->spike == 1){
    fprintf(fp,"%d\t%lf\n",poisson->neuron_id,round_data(1000*poisson->spike_time[0])/1000.);
  }

  fclose(fp);
}

void record_spiketime(struct LIF_pattern *lif, char *filename){
  FILE *fp;
  double spike,biotime;

  spike = round_data((lif->spike_time[0])*1000.)/1000.;
  biotime = round_data((lif->biologicaltime)*1000.)/1000.;
  if((int)(spike*1000.) == (int)(biotime*1000.)){
    fp = fopen(filename,"a");
    fprintf(fp,"%d\t%lf\n",lif->neuron_id,biotime);
    fclose(fp);
  }
}


double round_data(double val){
  if(val - (double)(int)val < 0.5)  return (double)(int)val;           
  else return (double)(int)(val + 0.9); 
}
