# Supplementary material for: Analysis of spiking synchrony in visual cortex reveals distinct types of top-down modulation signals for spatial and object-based attention
Source: PLoS Comput Biol. 2021 Mar 25;17(3):e1008829. doi: 10.1371/journal.pcbi.1008829 (PMC8023487; doi:10.1371/journal.pcbi.1008829)
Supplement: S1 Code — (ZIP) [file pcbi.1008829.s003.zip › CodesPLOSCB/lif.h]

struct LIF_pattern
{
  int neuron_id;//1 id within all neurons
  int group_id;//2 id within lif pattern group
  char type[12];//3
  double Cm;//4
  double V_reset;//5
  double V_thresh;//6
  double V_E;//7
  double V_I;//8
  double E;//9
  double gl;//10
  int synapse_ampa;//11
  int *connection_ampa;//12
  double *syn_weight_ampa;//13
  double *gampa;//14
  double *sampa;//15
  double *tau_ampa;//16
  double *delay_ampa;//17
  int synapse_gaba;//18
  int *connection_gaba;//19
  double *syn_weight_gaba;//20
  double *ggaba;//21
  double *sgaba;//22
  double *tau_gaba;//23
  double *delay_gaba;//24
  int synapse_nmda;//25
  int *connection_nmda;//26
  double *syn_weight_nmda;//27
  double *gnmda;//28
  double *snmda;//29
  double *xnmda;//30
  double *tau_nmda_decay;//31
  double *tau_nmda_rise;//32
  double *delay_nmda; //33
  double tau_m;//34
  double tau_ref;//35
  double spike_time[5];//36
  int spike;//37
  double biologicaltime;//38
  int synapse_ampa_ext;//39
  int *connection_ampa_ext;//40
  double *syn_weight_ampa_ext;//41
  double *gampa_ext;//42
  double *sampa_ext;//43
  double *tau_ampa_ext;//44
  double *delay_ampa_ext;//45
  int synapse_nmda_ext;//46
  int *connection_nmda_ext;//47
  double *syn_weight_nmda_ext;//48
  double *gnmda_ext;//49
  double *snmda_ext;//50
  double *xnmda_ext;//51
  double *tau_nmda_ext_decay;//52
  double *tau_nmda_ext_rise;//53
  double *delay_nmda_ext;//54
  double V[3];//55
  int sub_population_id; // id for population (bo left excitatory neuron etc.)
};

struct LIF_pattern *create_lif_pattern(int num,  int *lif_neurons, 
				       int *total_neurons,
				       double CM, double V_RESET,
				       double V_THRESH,double EE, 

				       double GL, double TAU_M,double TAU_REF);

struct LIF_pattern *subpopulation_lif(int num, int *lif_neurons, struct LIF_pattern *lif);


struct LIF_pattern *create_lif_pattern(int num, int *lif_neurons, 
				       int *total_neurons,
				       double CM, double V_RESET,
				       double V_THRESH,double EE, 
				       double GL, double TAU_M,double TAU_REF){

  struct LIF_pattern *lif;
  int i,j;
  int *total, *total_lif;
  
  total = total_neurons;
  total_lif = lif_neurons;

  lif = (struct LIF_pattern *)malloc(num*sizeof(struct LIF_pattern));

  for(i=0;i<num;i++){
    (lif+i)->neuron_id = *total; //1
    *total = *total + 1;
    (lif+i)->group_id = *total_lif;//2
    *total_lif = *total_lif +1;
    strcpy((lif+i)->type,"LIF_Pattern");//3
    (lif+i)->sub_population_id = -1;
    (lif+i)->Cm = CM;//4
    (lif+i)->V_reset = V_RESET;//5
    (lif+i)->V_thresh = V_THRESH;//6
    (lif+i)->E = EE;//9
    (lif+i)->V_E = 0.0;//7
    (lif+i)->V_I = -70.0;//8
    (lif+i)->gl = GL;//10
    (lif+i)->synapse_ampa = 0;//11
    (lif+i)->connection_ampa = NULL;//12
    (lif+i)->syn_weight_ampa = NULL;//13
    (lif+i)->gampa = NULL;//14
    (lif+i)->sampa = NULL;//15
    (lif+i)->tau_ampa = NULL;//16
    (lif+i)->delay_ampa = NULL;//17
    (lif+i)->synapse_gaba = 0;//18
    (lif+i)->connection_gaba = NULL;//19
    (lif+i)->syn_weight_gaba = NULL;//20
    (lif+i)->ggaba = NULL;//21
    (lif+i)->sgaba = NULL;//22
    (lif+i)->tau_gaba = NULL;//23
    (lif+i)->delay_gaba = NULL;//24
    (lif+i)->synapse_nmda = 0;//25
    (lif+i)->connection_nmda = NULL;//26
    (lif+i)->syn_weight_nmda = NULL;//27
    (lif+i)->gnmda = NULL;//28
    (lif+i)->snmda = NULL;//29
    (lif+i)->xnmda = NULL;//30
    (lif+i)->tau_nmda_decay = NULL;//31
    (lif+i)->tau_nmda_rise = NULL;//32
    (lif+i)->delay_nmda = NULL;//33
    (lif+i)->tau_m = TAU_M;//34
    (lif+i)->tau_ref = TAU_REF;//35
    (lif+i)->spike = 0;//37
    (lif+i)->biologicaltime = 0.0;//38
    for(j = 0;j < 5;j++)
      (lif+i)->spike_time[j] = -1000.;//36
    (lif+i)->synapse_ampa_ext =0;//39
    (lif+i)->connection_ampa_ext = NULL;//40
    (lif+i)->syn_weight_ampa_ext = NULL;//41
    (lif+i)->gampa_ext = NULL;//42
    (lif+i)->sampa_ext = NULL;//43
    (lif+i)->tau_ampa_ext = NULL;//44
    (lif+i)->delay_ampa_ext = NULL;//45
    (lif+i)->synapse_nmda_ext = 0;//46
    (lif+i)->connection_nmda_ext = NULL;//47
    (lif+i)->syn_weight_nmda_ext = NULL;//48
    (lif+i)->gnmda_ext = NULL;//49
    (lif+i)->snmda_ext = NULL;//50
    (lif+i)->xnmda_ext = NULL;//51
    (lif+i)->tau_nmda_ext_decay = NULL;//52
    (lif+i)->tau_nmda_ext_rise = NULL;//53
    (lif+i)->delay_nmda = NULL;
    for(j = 0;j < 3;j++)
      (lif+i)->V[j] = -1000.;//55
  }
  return lif;
}


struct LIF_pattern *subpopulation_lif(int num, int *lif_neurons, struct LIF_pattern *lif){
  int i, count = 0,id;
  struct LIF_pattern *lif_subpopulation;

  for(count=0;count<*lif_neurons;count++){
    if((lif+count)->sub_population_id < 0){
      if(num+count > *lif_neurons){
	printf("The number of LIF neurons is not enough : %d\n",*lif_neurons);
      }
      if(count==0)id=-1;
      else id = (lif+count-1)->sub_population_id;
      break;
    }
  }
  for(i=0;i<num;i++){
    (lif+count+i)->sub_population_id = id+1;
  }

  lif_subpopulation = (lif+count);
  return lif_subpopulation;
}
