# Supplementary material for: Analysis of spiking synchrony in visual cortex reveals distinct types of top-down modulation signals for spatial and object-based attention
Source: PLoS Comput Biol. 2021 Mar 25;17(3):e1008829. doi: 10.1371/journal.pcbi.1008829 (PMC8023487; doi:10.1371/journal.pcbi.1008829)
Supplement: S1 Code — (ZIP) [file pcbi.1008829.s003.zip › CodesPLOSCB/poisson.h]

struct POISSON{
  int neuron_id;
  int group_id;
  char type[8];
  double rate;
  double spike_time[5];
  int spike;
  double biologicaltime;
  int synapse;
  int *connection; //will use realloc for increasing the connections
  int sub_population_id; // id for population (bo left excitatory neuron etc.)
};

struct POISSON *create_poisson(int num, int *num_group, int *total_poisson, double firingrate);
struct POISSON_NMDA *create_poisson_nmda(int num, int *num_group, int *total_poisson, double firingrate,
					 double modulation_nmda, double period_nmda);

void showPoisson(struct POISSON *poisson, int id);

struct POISSON *subpopulation_poisson(int num, int *num_group, struct POISSON *poisson);


struct POISSON *create_poisson(int num, int *num_group, int *total_poisson, double firingrate){
  struct POISSON *poisson; 
  int i,j;
  int *total,*group;

  total = total_poisson;
  group = num_group;
  poisson = (struct POISSON *)malloc(num*sizeof(struct POISSON));

  for(i = 0;i < num;i++){
    (poisson+i)->neuron_id = *total;
    *total = *total + 1;
    (poisson+i)->group_id = *group;
    *group = *group+1;
    (poisson+i)->sub_population_id = -1;
    strcpy((poisson+i)->type,"Poisson");
    (poisson+i)->rate = firingrate;
    (poisson+i)->spike = 0;
    (poisson+i)->biologicaltime = 0.0;
    for(j = 0;j < 5;j++)
      (poisson+i)->spike_time[j] = -1000.;
    (poisson+i)->synapse = 0;
    (poisson+i)->connection = NULL;
  }

  return poisson;
}

void showPoisson(struct POISSON *poisson, int id){
  int i;
  
  printf("Poisson neuron : \n");
  printf("ID\t%d\n",(poisson+id)->neuron_id);
  printf("Group ID\t%d\n",(poisson+id)->group_id);
  printf("Type\t%s\n",(poisson+id)->type);
  printf("Firing rates\t%lf\n",(poisson+id)->rate);
  if((poisson+id)->connection != NULL){
    printf("from\tsynaptic weight\n");
    for(i=0;i<(poisson+id)->synapse;i++){
      printf("%d\n",(poisson+id)->connection[i]);
    }
  }else 
    printf("No Connection\n");
  printf("Spike time\t%lf, %lf, %lf, %lf, %lf\n",
	 (poisson+id)->spike_time[0],(poisson+id)->spike_time[1],
	 (poisson+id)->spike_time[2],(poisson+id)->spike_time[3],
	 (poisson+id)->spike_time[4]);
  printf("Biological Time\t%lf\n",(poisson+id)->biologicaltime);
  
  printf("\n");
}


struct POISSON *subpopulation_poisson(int num, int *num_group, struct POISSON *poisson){
  int i, count = 0,id;
  struct POISSON *poisson_subpopulation;

  for(count=0;count<*num_group;count++){
    if((poisson+count)->sub_population_id < 0){
      if(num+count > *num_group){
	printf("The number of POISSON neurons is not enough : %d\n",*num_group);
      }
      if(count==0)id=-1;
      else id = (poisson+count-1)->sub_population_id;
      break;
    }
  }
  for(i=0;i<num;i++){
    (poisson+count+i)->sub_population_id = id+1;
  }

  poisson_subpopulation = (poisson+count);
  return poisson_subpopulation;
}
